# Supplementary material for: Time-Course Transcriptomic Profiling of Floral Induction in Cultivated Strawberry
Source: Int J Mol Sci. 2022 May 30;23(11):6126. doi: 10.3390/ijms23116126 (PMC9181015; doi:10.3390/ijms23116126)
Supplement: Supplementary file 1 [file ijms-23-06126-s001.zip]

Archive with 1 entries (1 files):
- ijms-1705023-supplementary.pdf
